# Supplementary material for: Cut-Out Towne-View Whole-Brain 320-Row Four-Dimensional Computed Tomography Angiography for Assessing the Anterior Intracranial Collateral Status: A Retrospective Study
Source: Diagnostics (Basel). 2022 May 27;12(6):1336. doi: 10.3390/diagnostics12061336 (PMC9221849; doi:10.3390/diagnostics12061336)
Supplement: Supplementary file 1 [file diagnostics-12-01336-s001.zip]

Archive with 8 entries (8 files):
- Figures S1.and S2.pdf
- Table_S1_Dose.pdf
- Table_S2_Collateral_evaluation.pdf
- Video_S1_Poor_Towne_Case3.mp4
- Video_S2_Intermediate_Towne_Case4.mp4
- Video_S3_GoodTowne_Case8.mp4
- Video_S4_unedited_AP_Case4.mp4
- Video_S5_unedited_Case8.mp4
